# Supplementary material for: BDNF rs10501087, rs1491850 and rs11030094 polymorphisms associated with delayed progression in early-stage Parkinson's disease
Source: Front Neurol. 2022 Nov 17;13:1053591. doi: 10.3389/fneur.2022.1053591 (PMC9713476; doi:10.3389/fneur.2022.1053591)
Supplement: Supplementary file 3 [file Data_Sheet_2.xlsx]

## Sheet: Data
Key	1 = C = minor	1 = C = minor	1 = G = minor	1 = C = major	1 = A = major
	2 = T = major	2 = T = major	2 = A = major	2 = T = minor	2 = G = minor
Sample ID	rs10501087	rs1491850	rs11030094	rs908867	rs1157659
11DAT003.1	Homozygous 2/2	Homozygous 2/2	Homozygous 2/2	Homozygous 1/1	Homozygous 1/1
11DAT004.1	Homozygous 2/2	Homozygous 2/2	Homozygous 2/2	Homozygous 1/1	Heterozygous 1/2
11DAT005.1	Homozygous 2/2	Heterozygous 1/2	Heterozygous 1/2	Homozygous 1/1	Homozygous 1/1
11DAT006.1	Homozygous 2/2	Heterozygous 1/2	Homozygous 1/1	Homozygous 1/1	Heterozygous 1/2
11DAT009.1	Heterozygous 1/2	Homozygous 1/1	Homozygous 1/1	Homozygous 1/1	Homozygous 2/2
11DAT011.1	Homozygous 2/2	Homozygous 2/2	Heterozygous 1/2	Heterozygous 1/2	Homozygous 2/2
11DAT013.1	Heterozygous 1/2	Heterozygous 1/2	Heterozygous 1/2	Homozygous 1/1	Homozygous 2/2
11DAT017.1	Homozygous 2/2	Heterozygous 1/2	Heterozygous 1/2	Homozygous 1/1	Heterozygous 1/2
11DAT018.1	Homozygous 2/2	Heterozygous 1/2	Heterozygous 1/2	Homozygous 1/1	Heterozygous 1/2
11DAT019.1	Homozygous 2/2	Homozygous 2/2	Homozygous 2/2	Homozygous 1/1	Heterozygous 1/2
11DAT020.1	Heterozygous 1/2	Heterozygous 1/2	Heterozygous 1/2	Homozygous 1/1	Homozygous 2/2
11DAT021.1	Homozygous 1/1	Homozygous 1/1	Homozygous 1/1	Homozygous 1/1	Homozygous 2/2
11DAT022.1	Homozygous 2/2	Homozygous 2/2	Heterozygous 1/2	Homozygous 1/1	Homozygous 1/1
11DAT024	Homozygous 2/2	Homozygous 1/1	Homozygous 1/1	Homozygous 1/1	Homozygous 2/2
11DAT026.1	Homozygous 2/2	Homozygous 2/2	Homozygous 2/2	Homozygous 1/1	Heterozygous 1/2
11DAT027.1	Heterozygous 1/2	Heterozygous 1/2	Heterozygous 1/2	Homozygous 1/1	Heterozygous 1/2
11DAT029.1	Homozygous 2/2	Homozygous 2/2	Homozygous 2/2	Homozygous 1/1	Heterozygous 1/2
11DAT030.1	Homozygous 2/2	Heterozygous 1/2	Heterozygous 1/2	Homozygous 1/1	Heterozygous 1/2
11DAT033.1	Homozygous 2/2	Heterozygous 1/2	Heterozygous 1/2	Homozygous 1/1	Homozygous 1/1
11DAT034.1	Homozygous 2/2	Homozygous 2/2	Homozygous 2/2	Homozygous 1/1	Heterozygous 1/2
11DAT035.1	Homozygous 2/2	Heterozygous 1/2	Heterozygous 1/2	Homozygous 1/1	Heterozygous 1/2
11DAT036.1	Homozygous 2/2	Homozygous 2/2	Heterozygous 1/2	Heterozygous 1/2	Heterozygous 1/2
11DAT038.1	Homozygous 2/2	Heterozygous 1/2	Homozygous 1/1	Homozygous 1/1	Heterozygous 1/2
11DAT041.1	Heterozygous 1/2	Heterozygous 1/2	Homozygous 1/1	Homozygous 1/1	Heterozygous 1/2
11DAT045.1	Heterozygous 1/2	Heterozygous 1/2	Heterozygous 1/2	Homozygous 1/1	Homozygous 1/1
11DAT047.1	Homozygous 2/2	Heterozygous 1/2	Heterozygous 1/2	Homozygous 1/1	Heterozygous 1/2
11DAT051.1	Heterozygous 1/2	Heterozygous 1/2	Heterozygous 1/2	Homozygous 1/1	Heterozygous 1/2
11DAT055.1	Homozygous 2/2	Heterozygous 1/2	Heterozygous 1/2	Homozygous 1/1	Heterozygous 1/2
11DAT056.1	Heterozygous 1/2	Heterozygous 1/2	Homozygous 1/1	Heterozygous 1/2	Heterozygous 1/2
11DAT058.1	Homozygous 2/2	Homozygous 2/2	Homozygous 2/2	Homozygous 1/1	Homozygous 2/2
11DAT060.1	Homozygous 2/2	Heterozygous 1/2	Heterozygous 1/2	Homozygous 1/1	Heterozygous 1/2
11DAT063.1	Homozygous 2/2	Homozygous 2/2	Heterozygous 1/2	Heterozygous 1/2	Homozygous 1/1
11DAT065.1	Heterozygous 1/2	Heterozygous 1/2	Heterozygous 1/2	Homozygous 1/1	Homozygous 1/1
11DAT068.1	Heterozygous 1/2	Heterozygous 1/2	Heterozygous 1/2	Homozygous 1/1	Heterozygous 1/2
11DAT069.1	Homozygous 2/2	Heterozygous 1/2	Homozygous 1/1	Heterozygous 1/2	Homozygous 2/2
11DAT071.1	Homozygous 2/2	Heterozygous 1/2	Heterozygous 1/2	Homozygous 1/1	Heterozygous 1/2
11DAT076.1	Homozygous 2/2	Heterozygous 1/2	Heterozygous 1/2	Homozygous 1/1	Heterozygous 1/2
11DAT077.1	Homozygous 2/2	Homozygous 2/2	Homozygous 2/2	Homozygous 1/1	Homozygous 1/1
11DAT078.1	Homozygous 2/2	Homozygous 1/1	Homozygous 1/1	Homozygous 1/1	Homozygous 2/2
11DAT080	Heterozygous 1/2	Heterozygous 1/2	Homozygous 1/1	Heterozygous 1/2	Heterozygous 1/2
11DAT081.1	Homozygous 2/2	Homozygous 2/2	Homozygous 2/2	Homozygous 1/1	Homozygous 1/1
11DAT084.1	Heterozygous 1/2	Homozygous 1/1	Homozygous 1/1	Homozygous 1/1	Heterozygous 1/2
11DAT088.1	Heterozygous 1/2	Heterozygous 1/2	Heterozygous 1/2	Homozygous 1/1	Homozygous 1/1
11DAT090.1	Homozygous 2/2	Heterozygous 1/2	Heterozygous 1/2	Homozygous 1/1	Heterozygous 1/2
11DAT091.1	Heterozygous 1/2	Heterozygous 1/2	Homozygous 1/1	Heterozygous 1/2	Heterozygous 1/2
11DAT098.1	Homozygous 2/2	Heterozygous 1/2	Heterozygous 1/2	Homozygous 1/1	Homozygous 1/1
11DAT099.1	Homozygous 1/1	Homozygous 1/1	Homozygous 1/1	Homozygous 1/1	Heterozygous 1/2
11DAT100.1	Homozygous 2/2	Homozygous 1/1	Heterozygous 1/2	Homozygous 1/1	Homozygous 1/1
11DAT102.1	Homozygous 2/2	Heterozygous 1/2	Heterozygous 1/2	Homozygous 1/1	Heterozygous 1/2
11DAT106.1	Homozygous 2/2	Homozygous 2/2	Homozygous 2/2	Homozygous 1/1	Heterozygous 1/2
11DAT107.1	Homozygous 2/2	Homozygous 2/2	Heterozygous 1/2	Heterozygous 1/2	Heterozygous 1/2
11DAT108.1	Homozygous 2/2	Homozygous 2/2	Homozygous 2/2	Homozygous 1/1	Heterozygous 1/2
11DAT109.1	Homozygous 2/2	Homozygous 2/2	Heterozygous 1/2	Homozygous 1/1	Homozygous 1/1
11DAT110.1	Heterozygous 1/2	Heterozygous 1/2	Homozygous 1/1	Heterozygous 1/2	Heterozygous 1/2
11DAT112.1	Homozygous 2/2	Homozygous 2/2	Homozygous 2/2	Homozygous 1/1	Homozygous 1/1
11DAT115.1	Heterozygous 1/2	Heterozygous 1/2	Heterozygous 1/2	Homozygous 1/1	Homozygous 1/1
11DAT120.1	Homozygous 2/2	Homozygous 2/2	Homozygous 1/1	Heterozygous 1/2	Homozygous 2/2
11DAT122.1	Homozygous 2/2	Homozygous 2/2	Heterozygous 1/2	Heterozygous 1/2	Homozygous 1/1
11DAT124.1	Heterozygous 1/2	Heterozygous 1/2	Heterozygous 1/2	Homozygous 1/1	Heterozygous 1/2
11DAT125.1	Heterozygous 1/2	Heterozygous 1/2	Homozygous 1/1	Homozygous 1/1	Heterozygous 1/2
11DAT129.1	Heterozygous 1/2	Homozygous 2/2	Heterozygous 1/2	Homozygous 1/1	Homozygous 1/1
11DAT130.1	Homozygous 2/2	Heterozygous 1/2	Heterozygous 1/2	Homozygous 1/1	Heterozygous 1/2
11DAT133.1	Heterozygous 1/2	Homozygous 1/1	Homozygous 1/1	Homozygous 1/1	Heterozygous 1/2
11DAT134.1	Homozygous 2/2	Homozygous 2/2	Homozygous 2/2	Homozygous 1/1	Heterozygous 1/2
11DAT136.1	Heterozygous 1/2	Heterozygous 1/2	Homozygous 1/1	Heterozygous 1/2	Heterozygous 1/2
11DAT137.1	Heterozygous 1/2	Heterozygous 1/2	Heterozygous 1/2	Homozygous 1/1	Heterozygous 1/2
11DAT138.1	Homozygous 1/1	Homozygous 1/1	Homozygous 1/1	Homozygous 1/1	Heterozygous 1/2
11DAT139.1	Heterozygous 1/2	Heterozygous 1/2	Heterozygous 1/2	Homozygous 1/1	Homozygous 2/2
11DAT141	Homozygous 2/2	Homozygous 2/2	Homozygous 1/1	Homozygous 2/2	Homozygous 2/2
11DAT143.1	Heterozygous 1/2	Homozygous 1/1	Homozygous 1/1	Homozygous 1/1	Heterozygous 1/2
11DAT146.1	Heterozygous 1/2	Heterozygous 1/2	Heterozygous 1/2	Homozygous 1/1	Homozygous 1/1
11DAT150.1	Homozygous 2/2	Homozygous 2/2	Heterozygous 1/2	Heterozygous 1/2	Heterozygous 1/2
11DAT154.1	Homozygous 2/2	Homozygous 2/2	Heterozygous 1/2	Heterozygous 1/2	Heterozygous 1/2
11DAT155.1	Heterozygous 1/2	Heterozygous 1/2	Heterozygous 1/2	Homozygous 1/1	Heterozygous 1/2
11DAT158.1	Homozygous 2/2	Heterozygous 1/2	Heterozygous 1/2	Homozygous 1/1	Heterozygous 1/2
11DAT160.1	Homozygous 2/2	Homozygous 2/2	Homozygous 2/2	Homozygous 1/1	Heterozygous 1/2
11DAT163.1	Heterozygous 1/2	Heterozygous 1/2	Heterozygous 1/2	Homozygous 1/1	Homozygous 2/2
11DAT164.1	Heterozygous 1/2	Heterozygous 1/2	Heterozygous 1/2	Homozygous 1/1	Heterozygous 1/2
11DAT166.1	Heterozygous 1/2	Homozygous 1/1	Homozygous 1/1	Homozygous 1/1	Heterozygous 1/2
11DAT167.1	Heterozygous 1/2	Heterozygous 1/2	Heterozygous 1/2	Homozygous 1/1	Homozygous 2/2
11DAT168.1	Homozygous 2/2	Homozygous 2/2	Heterozygous 1/2	Heterozygous 1/2	Heterozygous 1/2
11DAT169	Heterozygous 1/2	Heterozygous 1/2	Heterozygous 1/2	Homozygous 1/1	Homozygous 1/1
11DAT170.1	Heterozygous 1/2	Heterozygous 1/2	Heterozygous 1/2	Homozygous 1/1	Homozygous 2/2
11DAT174	Homozygous 2/2	Heterozygous 1/2	Homozygous 1/1	Heterozygous 1/2	Heterozygous 1/2
11DAT177.1	Homozygous 2/2	Heterozygous 1/2	Homozygous 1/1	Homozygous 1/1	Heterozygous 1/2
11DAT178.1	Homozygous 1/1	Homozygous 1/1	Homozygous 1/1	Homozygous 1/1	Heterozygous 1/2
11DAT181.1	Homozygous 1/1	Homozygous 1/1	Homozygous 1/1	Homozygous 1/1	Homozygous 2/2
11DAT184.1	Heterozygous 1/2	Homozygous 1/1	Homozygous 1/1	Homozygous 1/1	Homozygous 2/2
11DAT185.1	Homozygous 2/2	Homozygous 2/2	Homozygous 2/2	Homozygous 1/1	Homozygous 1/1
11DAT187.1	Homozygous 2/2	Heterozygous 1/2	Heterozygous 1/2	Homozygous 1/1	Heterozygous 1/2
11DAT189.1	Homozygous 2/2	Homozygous 1/1	Homozygous 1/1	Homozygous 1/1	Heterozygous 1/2
11DAT190.1	Homozygous 2/2	Heterozygous 1/2	Homozygous 1/1	Heterozygous 1/2	Heterozygous 1/2
11DAT191.1	Homozygous 2/2	Homozygous 1/1	Heterozygous 1/2	Homozygous 1/1	Homozygous 1/1
11DAT192.1	Heterozygous 1/2	Heterozygous 1/2	Heterozygous 1/2	Homozygous 1/1	Homozygous 2/2
11DAT196.1	Heterozygous 1/2	Heterozygous 1/2	Homozygous 1/1	Homozygous 1/1	Heterozygous 1/2
11DAT199.1	Heterozygous 1/2	Heterozygous 1/2	Homozygous 1/1	Homozygous 1/1	Heterozygous 1/2
11DAT200.1	Homozygous 1/1	Homozygous 1/1	Homozygous 1/1	Homozygous 1/1	Homozygous 2/2
11DAT201.1	Homozygous 2/2	Homozygous 2/2	Heterozygous 1/2	Homozygous 1/1	Homozygous 1/1
11DAT203.1	Homozygous 2/2	Homozygous 2/2	Homozygous 2/2	Homozygous 1/1	Homozygous 1/1
11DAT204.1	Homozygous 2/2	Homozygous 2/2	Homozygous 2/2	Homozygous 1/1	Homozygous 1/1
11DAT209.1	Homozygous 2/2	Homozygous 2/2	Homozygous 1/1	Homozygous 2/2	Homozygous 2/2
11DAT212.1	Homozygous 2/2	Homozygous 2/2	Heterozygous 1/2	Homozygous 1/1	Heterozygous 1/2
11DAT213.1	Homozygous 2/2	Heterozygous 1/2	Homozygous 1/1	Homozygous 1/1	Heterozygous 1/2
11DAT214.1	Homozygous 2/2	Homozygous 1/1	Heterozygous 1/2	Homozygous 1/1	Homozygous 1/1
11DAT215.1	Heterozygous 1/2	Heterozygous 1/2	Homozygous 1/1	Homozygous 1/1	Heterozygous 1/2
11DAT216.1	Heterozygous 1/2	Homozygous 1/1	Homozygous 1/1	Homozygous 1/1	Homozygous 2/2
11DAT217	Homozygous 2/2	Homozygous 2/2	Homozygous 2/2	Homozygous 1/1	Heterozygous 1/2
11DAT218.1	Homozygous 1/1	Homozygous 1/1	Homozygous 1/1	Homozygous 1/1	Heterozygous 1/2
11DAT219.1	Heterozygous 1/2	Heterozygous 1/2	Heterozygous 1/2	Homozygous 1/1	Heterozygous 1/2
11DAT220.1	Undetermined	Undetermined	Undetermined	Undetermined	Undetermined
11DAT221.1	Homozygous 2/2	Homozygous 2/2	Heterozygous 1/2	Heterozygous 1/2	Homozygous 1/1
11DAT223.1	Homozygous 2/2	Homozygous 2/2	Homozygous 2/2	Homozygous 1/1	Heterozygous 1/2
11DAT224.1	Homozygous 2/2	Heterozygous 1/2	Homozygous 1/1	Heterozygous 1/2	Heterozygous 1/2
11DAT226.1	Homozygous 2/2	Heterozygous 1/2	Heterozygous 1/2	Homozygous 1/1	Homozygous 1/1
11DAT228.1	Homozygous 2/2	Homozygous 2/2	Heterozygous 1/2	Homozygous 1/1	Homozygous 1/1
11DAT229.1	Heterozygous 1/2	Heterozygous 1/2	Heterozygous 1/2	Homozygous 1/1	Heterozygous 1/2
11DAT232.1	Homozygous 2/2	Homozygous 2/2	Homozygous 2/2	Homozygous 1/1	Homozygous 1/1
11DAT233.1	Homozygous 2/2	Heterozygous 1/2	Heterozygous 1/2	Homozygous 1/1	Heterozygous 1/2
11DAT236.1	Homozygous 2/2	Homozygous 2/2	Heterozygous 1/2	Homozygous 1/1	Homozygous 1/1
11DAT238.1	Heterozygous 1/2	Homozygous 1/1	Homozygous 1/1	Homozygous 1/1	Heterozygous 1/2
11DAT241.1	Heterozygous 1/2	Heterozygous 1/2	Heterozygous 1/2	Homozygous 1/1	Heterozygous 1/2
11DAT243.1	Homozygous 2/2	Homozygous 2/2	Homozygous 2/2	Homozygous 1/1	Homozygous 1/1
11DAT244.1	Homozygous 2/2	Homozygous 2/2	Heterozygous 1/2	Homozygous 1/1	Heterozygous 1/2
11DAT247.1	Homozygous 2/2	Heterozygous 1/2	Heterozygous 1/2	Homozygous 1/1	Heterozygous 1/2
11DAT251.1	Heterozygous 1/2	Heterozygous 1/2	Heterozygous 1/2	Homozygous 1/1	Homozygous 2/2
11DAT253.1	Homozygous 1/1	Homozygous 1/1	Homozygous 1/1	Homozygous 1/1	Homozygous 2/2
11DAT256.1	Homozygous 2/2	Homozygous 2/2	Homozygous 2/2	Homozygous 1/1	Homozygous 2/2
11DAT259.1	Homozygous 2/2	Heterozygous 1/2	Heterozygous 1/2	Homozygous 1/1	Heterozygous 1/2
11DAT260.1	Homozygous 2/2	Homozygous 2/2	Heterozygous 1/2	Heterozygous 1/2	Homozygous 1/1
11DAT262.1	Homozygous 2/2	Homozygous 2/2	Homozygous 2/2	Homozygous 1/1	Homozygous 1/1
11DAT264	Heterozygous 1/2	Homozygous 1/1	Homozygous 1/1	Homozygous 1/1	Heterozygous 1/2
11DAT265.1	Heterozygous 1/2	Heterozygous 1/2	Homozygous 1/1	Heterozygous 1/2	Homozygous 2/2
11DAT267.1	Homozygous 2/2	Heterozygous 1/2	Heterozygous 1/2	Homozygous 1/1	Homozygous 2/2
11DAT270.1	Homozygous 2/2	Homozygous 2/2	Heterozygous 1/2	Heterozygous 1/2	Homozygous 2/2
11DAT271.1	Homozygous 2/2	Heterozygous 1/2	Homozygous 1/1	Homozygous 1/1	Homozygous 2/2
11DAT273.1	Heterozygous 1/2	Heterozygous 1/2	Heterozygous 1/2	Homozygous 1/1	Heterozygous 1/2
11DAT275.1	Homozygous 2/2	Homozygous 2/2	Homozygous 2/2	Homozygous 1/1	Homozygous 1/1
11DAT279.1	Homozygous 2/2	Homozygous 2/2	Homozygous 2/2	Homozygous 1/1	Homozygous 1/1
11DAT282.1	Homozygous 2/2	Homozygous 2/2	Heterozygous 1/2	Heterozygous 1/2	Heterozygous 1/2
11DAT283.1	Heterozygous 1/2	Heterozygous 1/2	Heterozygous 1/2	Homozygous 1/1	Homozygous 2/2
11DAT285.1	Heterozygous 1/2	Heterozygous 1/2	Heterozygous 1/2	Homozygous 1/1	Homozygous 2/2
11DAT288.1	Homozygous 2/2	Heterozygous 1/2	Homozygous 1/1	Homozygous 1/1	Homozygous 1/1
11DAT290.1	Heterozygous 1/2	Homozygous 1/1	Homozygous 1/1	Homozygous 1/1	Homozygous 2/2
11DAT294.1	Homozygous 2/2	Heterozygous 1/2	Heterozygous 1/2	Homozygous 1/1	Homozygous 2/2
11DAT295.1	Heterozygous 1/2	Heterozygous 1/2	Heterozygous 1/2	Homozygous 1/1	Heterozygous 1/2
11DAT296.1	Homozygous 2/2	Homozygous 2/2	Homozygous 2/2	Homozygous 1/1	Heterozygous 1/2
11DAT298.1	Homozygous 2/2	Homozygous 2/2	Homozygous 2/2	Homozygous 1/1	Heterozygous 1/2
11DAT303.1	Homozygous 2/2	Homozygous 1/1	Homozygous 1/1	Homozygous 1/1	Heterozygous 1/2
11DAT307.1	Homozygous 2/2	Heterozygous 1/2	Heterozygous 1/2	Homozygous 1/1	Heterozygous 1/2
11DAT312.1	Heterozygous 1/2	Homozygous 1/1	Heterozygous 1/2	Homozygous 1/1	Heterozygous 1/2
11DAT314.1	Homozygous 2/2	Heterozygous 1/2	Heterozygous 1/2	Homozygous 1/1	Homozygous 2/2
11DAT316.1	Homozygous 2/2	Homozygous 2/2	Homozygous 2/2	Homozygous 1/1	Homozygous 1/1
11DAT317.1	Heterozygous 1/2	Homozygous 1/1	Homozygous 1/1	Homozygous 1/1	Homozygous 2/2
11DAT323.1	Homozygous 2/2	Homozygous 2/2	Heterozygous 1/2	Heterozygous 1/2	Heterozygous 1/2
11DAT326.1	Homozygous 2/2	Homozygous 2/2	Heterozygous 1/2	Heterozygous 1/2	Heterozygous 1/2
11DAT327.1	Homozygous 2/2	Heterozygous 1/2	Heterozygous 1/2	Heterozygous 1/2	Heterozygous 1/2
11DAT330.1	Homozygous 2/2	Homozygous 2/2	Homozygous 2/2	Homozygous 1/1	Homozygous 1/1
11DAT337.1	Heterozygous 1/2	Heterozygous 1/2	Heterozygous 1/2	Homozygous 1/1	Heterozygous 1/2
11DAT340.1	Homozygous 2/2	Heterozygous 1/2	Heterozygous 1/2	Homozygous 1/1	Heterozygous 1/2
11DAT341.1	Heterozygous 1/2	Homozygous 1/1	Homozygous 1/1	Homozygous 1/1	Homozygous 1/1
11DAT343.1	Homozygous 2/2	Homozygous 2/2	Heterozygous 1/2	Heterozygous 1/2	Homozygous 1/1
11DAT345.1	Heterozygous 1/2	Heterozygous 1/2	Homozygous 1/1	Homozygous 1/1	Homozygous 1/1
11DAT346.1	Homozygous 2/2	Homozygous 2/2	Homozygous 2/2	Homozygous 1/1	Homozygous 2/2
11DAT349.1	Heterozygous 1/2	Heterozygous 1/2	Homozygous 1/1	Homozygous 1/1	Homozygous 1/1
11DAT352	Homozygous 2/2	Homozygous 2/2	Heterozygous 1/2	Heterozygous 1/2	Homozygous 2/2
11DAT353.1	Homozygous 2/2	Heterozygous 1/2	Heterozygous 1/2	Homozygous 1/1	Heterozygous 1/2
11DAT355.1	Heterozygous 1/2	Heterozygous 1/2	Homozygous 1/1	Heterozygous 1/2	Heterozygous 1/2
11DAT357.1	Heterozygous 1/2	Heterozygous 1/2	Heterozygous 1/2	Homozygous 1/1	Homozygous 1/1
11DAT360.1	Homozygous 2/2	Homozygous 2/2	Homozygous 2/2	Homozygous 1/1	Homozygous 1/1
11DAT362.1	Homozygous 2/2	Homozygous 2/2	Homozygous 2/2	Homozygous 1/1	Heterozygous 1/2
11DAT364.1	Heterozygous 1/2	Heterozygous 1/2	Heterozygous 1/2	Homozygous 1/1	Homozygous 2/2
11DAT369.1	Homozygous 1/1	Homozygous 1/1	Homozygous 1/1	Homozygous 1/1	Homozygous 2/2
11DAT372.1	Homozygous 2/2	Homozygous 2/2	Heterozygous 1/2	Homozygous 1/1	Heterozygous 1/2
11DAT376.1	Homozygous 2/2	Heterozygous 1/2	Heterozygous 1/2	Homozygous 1/1	Heterozygous 1/2
11DAT377.1	Homozygous 2/2	Heterozygous 1/2	Heterozygous 1/2	Homozygous 1/1	Heterozygous 1/2
11DAT378.1	Heterozygous 1/2	Heterozygous 1/2	Heterozygous 1/2	Homozygous 1/1	Heterozygous 1/2
11DAT380.1	Homozygous 2/2	Heterozygous 1/2	Heterozygous 1/2	Homozygous 1/1	Heterozygous 1/2
11DAT386.1	Homozygous 2/2	Homozygous 2/2	Homozygous 2/2	Homozygous 1/1	Heterozygous 1/2
11DAT397.1	Homozygous 2/2	Homozygous 2/2	Homozygous 2/2	Homozygous 1/1	Homozygous 1/1
11DAT398.1	Homozygous 2/2	Heterozygous 1/2	Homozygous 2/2	Homozygous 1/1	Homozygous 1/1
11DAT399.1	Homozygous 2/2	Heterozygous 1/2	Homozygous 2/2	Homozygous 1/1	Homozygous 1/1
11DAT400.1	Homozygous 2/2	Heterozygous 1/2	Heterozygous 1/2	Homozygous 1/1	Homozygous 1/1
11DAT402.1	Heterozygous 1/2	Homozygous 1/1	Homozygous 1/1	Homozygous 1/1	Heterozygous 1/2
11DAT403	Homozygous 2/2	Heterozygous 1/2	Heterozygous 1/2	Homozygous 1/1	Heterozygous 1/2
11DAT404.1	Homozygous 2/2	Homozygous 2/2	Homozygous 2/2	Homozygous 1/1	Homozygous 1/1
11DAT405.1	Heterozygous 1/2	Heterozygous 1/2	Homozygous 1/1	Homozygous 1/1	Homozygous 2/2
11DAT406.1	Homozygous 2/2	Homozygous 2/2	Homozygous 2/2	Homozygous 1/1	Homozygous 1/1
11DAT407.1	Heterozygous 1/2	Heterozygous 1/2	Heterozygous 1/2	Homozygous 1/1	Heterozygous 1/2
11DAT409.1	Homozygous 2/2	Heterozygous 1/2	Heterozygous 1/2	Homozygous 1/1	Homozygous 2/2
11DAT411.1	Heterozygous 1/2	Homozygous 1/1	Homozygous 1/1	Homozygous 1/1	Homozygous 2/2
11DAT412.1	Homozygous 2/2	Homozygous 2/2	Heterozygous 1/2	Homozygous 1/1	Heterozygous 1/2
11DAT413.1	Heterozygous 1/2	Heterozygous 1/2	Heterozygous 1/2	Homozygous 1/1	Homozygous 2/2
11DAT414.1	Homozygous 2/2	Homozygous 2/2	Homozygous 2/2	Homozygous 1/1	Homozygous 1/1
11DAT415.1	Homozygous 2/2	Heterozygous 1/2	Heterozygous 1/2	Homozygous 1/1	Heterozygous 1/2
11DAT417	Homozygous 2/2	Homozygous 2/2	Homozygous 2/2	Homozygous 1/1	Heterozygous 1/2
11DAT418	Heterozygous 1/2	Heterozygous 1/2	Heterozygous 1/2	Homozygous 1/1	Homozygous 2/2
11DAT420	Heterozygous 1/2	Heterozygous 1/2	Heterozygous 1/2	Homozygous 1/1	Heterozygous 1/2
11DAT421.1	Homozygous 2/2	Homozygous 2/2	Homozygous 2/2	Homozygous 1/1	Homozygous 1/1
11DAT425.1	Homozygous 2/2	Homozygous 2/2	Heterozygous 1/2	Homozygous 1/1	Homozygous 1/1
11DAT429.1	Homozygous 2/2	Heterozygous 1/2	Heterozygous 1/2	Homozygous 1/1	Homozygous 1/1
11DAT432.1	Heterozygous 1/2	Heterozygous 1/2	Heterozygous 1/2	Homozygous 1/1	Homozygous 2/2
11DAT435.1	Homozygous 2/2	Homozygous 2/2	Heterozygous 1/2	Heterozygous 1/2	Heterozygous 1/2
11DAT436.1	Homozygous 2/2	Homozygous 2/2	Heterozygous 1/2	Heterozygous 1/2	Homozygous 2/2
11DAT437.1	Heterozygous 1/2	Heterozygous 1/2	Heterozygous 1/2	Homozygous 1/1	Homozygous 1/1
11DAT439.1	Heterozygous 1/2	Heterozygous 1/2	Heterozygous 1/2	Homozygous 1/1	Heterozygous 1/2
11DAT441.1	Homozygous 2/2	Heterozygous 1/2	Heterozygous 1/2	Homozygous 1/1	Homozygous 1/1
11DAT444.1	Homozygous 2/2	Homozygous 2/2	Homozygous 2/2	Homozygous 1/1	Homozygous 1/1
11DAT447.1	Heterozygous 1/2	Heterozygous 1/2	Heterozygous 1/2	Homozygous 1/1	Homozygous 1/1
11DAT448	Homozygous 2/2	Homozygous 2/2	Heterozygous 1/2	Homozygous 1/1	Homozygous 1/1
11DAT450.1	Homozygous 2/2	Heterozygous 1/2	Heterozygous 1/2	Homozygous 1/1	Homozygous 2/2
11DAT452.1	Homozygous 2/2	Homozygous 2/2	Heterozygous 1/2	Homozygous 1/1	Homozygous 1/1
11DAT453.1	Heterozygous 1/2	Heterozygous 1/2	Heterozygous 1/2	Homozygous 1/1	Homozygous 2/2
11DAT454.1	Heterozygous 1/2	Heterozygous 1/2	Homozygous 1/1	Heterozygous 1/2	Homozygous 1/1
11DAT457.1	Homozygous 2/2	Homozygous 1/1	Homozygous 1/1	Homozygous 1/1	Homozygous 2/2
11DAT459.1	Homozygous 2/2	Heterozygous 1/2	Heterozygous 1/2	Homozygous 1/1	Heterozygous 1/2
11DAT465.1	Heterozygous 1/2	Heterozygous 1/2	Heterozygous 1/2	Homozygous 1/1	Heterozygous 1/2
11DAT466.1	Homozygous 2/2	Homozygous 2/2	Homozygous 2/2	Homozygous 1/1	Homozygous 1/1
11DAT467.1	Homozygous 1/1	Homozygous 1/1	Homozygous 1/1	Homozygous 1/1	Homozygous 2/2
